# Supplementary material for: Predictive value of circulating SNHG1/miR-194-5p and carotid ultrasound for the onset of cerebral infarction in patients with transient cerebral ischemia
Source: Front Mol Neurosci. 2025 Nov 19;18:1689127. doi: 10.3389/fnmol.2025.1689127 (PMC12672895; doi:10.3389/fnmol.2025.1689127)
Supplement: Supplementary file 1 [file Data_Sheet_1.xlsx]

## Sheet: Sheet1
Suppplementary Table 1. Target genes analyzed by Venn
Names	total	elements
TargetScan miRDB miRWalk	132	SAMD4A
		SLC10A7
		IFT122
		TEAD1
		SLK
		ACBD3
		LCOR
		TJAP1
		QKI
		ZBTB20
		DCUN1D5
		GOT2
		CUL4B
		ITSN1
		LIN28B
		SEPHS1
		PPFIBP1
		NFAT5
		ZFYVE9
		TRAF6
		FMR1
		TNPO1
		CLASP1
		PAPOLG
		LPIN2
		TMEM43
		GLIS3
		THBS1
		SLC30A1
		ARHGAP5
		SLC1A3
		ZCCHC2
		DMD
		SRM
		SOCS5
		GPR63
		ARHGAP24
		CSNK2A1
		KMT2C
		DEPDC1B
		PTPN12
		CTDSPL2
		DGKH
		PAFAH1B1
		HBEGF
		SLC40A1
		SLC12A6
		NACC2
		EPHA5
		ENAH
		PPTC7
		ZFHX4
		ZNF516
		SETD5
		GRHL3
		ACHE
		CAMK2G
		TMEM65
		SOX5
		TRAPPC8
		ATP6V1H
		IGF1R
		EFNB2
		CHD4
		C21orf91
		ACVR2B
		SUFU
		SNX1
		ITGA9
		ZFHX3
		SGCE
		ADAM22
		STX16
		TRPS1
		SNAP91
		MITF
		HOOK3
		CEP170
		TRIP12
		KDM5A
		LIN52
		TMED9
		ASAP1
		HNRNPA0
		DSTYK
		SH3BGRL2
		UBE2D3
		PDE4D
		UBE2K
		ZC3H12C
		ARID2
		LSAMP
		NR2F2
		KDM5B
		TLN2
		PPP3R1
		TSC22D2
		HMG20A
		RSBN1
		FBXW7
		SP3
		ZFAND5
		WDR37
		NUDT4
		GYG1
		ERGIC2
		TMEM26
		SATB1
		ZNF652
		C3orf14
		NRP1
		DACH1
		HSPA4L
		REV3L
		PRKAR1A
		NSL1
		KPNA1
		GMEB2
		SS18
		PTPRD
		SMURF1
		RAP1B
		CLCN5
		LHX6
		JMJD1C
		CADM1
		DYRK1A
		BTBD7
		SYVN1
		ONECUT2
		TAOK1
		CASK
TargetScan miRWalk	113	CHD8
		ROCK2
		SLC8A1
		CEP350
		RFX3
		RPRD1B
		GFI1
		PPARGC1A
		MCM10
		TRHDE
		ELL
		GRIN2A
		GBX2
		SMURF2
		GPBP1
		ATP6V1F
		FOXP2
		BIRC6
		STAT5B
		CCDC85C
		SOX6
		HS3ST2
		MIA3
		FZD4
		FBXL4
		PAX5
		AFF3
		ERBB4
		TRAF3IP2
		MBNL2
		TTF2
		CNKSR3
		ARF4
		FAM133B
		MAGT1
		UBR5
		TTLL7
		PLD5
		SOX17
		DCAF7
		DENND5B
		SHC3
		FXR1
		EDIL3
		KLF7
		GPR183
		TBC1D30
		MSI2
		IL6ST
		FLRT2
		FAM83F
		UBA2
		CBX5
		MIB1
		ELMOD1
		SDAD1
		SIX5
		BCLAF1
		GJB1
		PRDM16
		OTUD4
		MEIS2
		LRRC4C
		APPBP2
		LIF
		PGM2L1
		NSD1
		SIK2
		PAX2
		GNA13
		STAT1
		WEE1
		NUCKS1
		RALGAPB
		KLHDC7A
		TMED8
		MEX3A
		ENOX1
		PDGFA
		ACVR1
		GSPT1
		KCMF1
		TMEM87A
		TGIF1
		BAG4
		CENPP
		KCND2
		MATR3
		DAB1
		NRIP1
		PLXNC1
		VAPA
		CDC37L1
		PHKA1
		SLC44A1
		NR6A1
		OTP
		NSUN3
		SEMA6A
		ANKFY1
		SLC30A10
		FOXF1
		GTDC1
		TRIM44
		EIF4E3
		SALL4
		FYTTD1
		HHIP
		MAP7D3
		GIPC1
		FAM110B
		PRSS53
		EVX2
miRDB miRWalk	238	CD44
		MTHFD2L
		ERG
		KIAA1210
		USP6NL
		SLC25A46
		STAU2
		FOXE1
		RNF4
		TMEM59
		RICTOR
		ATF7
		GPATCH2
		ADRA1A
		CAMSAP1
		WAPL
		OPA3
		TLK1
		SCRN1
		ICA1L
		CD83
		GK5
		MAST4
		SFXN3
		PFKFB2
		WDR33
		TACC1
		NBEA
		CHD2
		PRC1
		CREB1
		NECTIN4
		ZNF544
		TNFSF8
		CAMSAP2
		MC2R
		ZBBX
		IST1
		PEG3
		ZNF559-ZNF177
		ZDHHC21
		DDHD1
		PTGFRN
		LURAP1L
		TBRG1
		ADCY2
		GTF2E2
		FZD3
		RNMT
		ADNP
		UBE2V1
		RSF1
		ADAM2
		LAPTM4B
		PIGM
		RAD51B
		IRF2BP2
		TSPAN3
		FOXR2
		MECP2
		RXRA
		NAPG
		DOCK8
		PELO
		PARVA
		KIF18B
		ANTXR2
		ATP2C1
		SLC12A2
		CNR1
		FAR2
		KIAA1217
		SMARCA5
		SAMD8
		ZNF518A
		AGK
		CSE1L
		USP53
		PPT1
		MLLT3
		B3GLCT
		TCAIM
		WDFY1
		PRICKLE2
		SLC7A2
		KCTD20
		XPR1
		GTPBP8
		GDAP2
		FGA
		AP5B1
		LATS1
		ABCB10
		LGI1
		STRBP
		DCP2
		MRS2
		OTUD7B
		LMO3
		RNF125
		RRAGD
		RFX7
		APPL1
		USP44
		PTPN13
		RNGTT
		CIPC
		U2SURP
		SLC7A6
		CDC14A
		CHRNA5
		PPP3CA
		BMT2
		GIMAP1
		HECTD2
		IPO4
		RNF217
		SORT1
		WDR20
		OCRL
		SERTAD2
		DISC1
		SLC35F1
		ATP8B4
		TTC30B
		OSBPL3
		ZNF177
		GNS
		ACBD7
		SLC30A7
		NACA
		CNTN5
		WDCP
		EOMES
		FIGN
		SERINC4
		INPP5K
		ARHGAP32
		NOL4
		PLCH1
		ACP5
		TNRC6A
		SPTY2D1
		SEC24B
		MYLK
		LINGO2
		TUSC3
		AFDN
		DNAJC21
		XPNPEP3
		ZNF483
		CPLX2
		NTNG1
		TMEM108
		ZNF106
		DGKE
		LAMP2
		GORASP2
		CLDN1
		INPP4A
		KLHL11
		DNAL1
		SUCNR1
		PLEKHA5
		ZKSCAN2
		ZC3H12B
		ERCC6L2
		PDLIM5
		KRT75
		KHNYN
		MPZL2
		SSH2
		ZYG11A
		SRPRA
		EVC2
		PM20D2
		REEP3
		SLC2A3
		ATP13A3
		SEC31B
		GPATCH2L
		FBXW2
		KIAA1549L
		PBRM1
		FAM169A
		RAB27B
		ANO1
		GAS2L3
		SNX4
		SUGT1
		PDPR
		TTC39C
		SPRED1
		CNTNAP4
		TECPR2
		OSTM1
		UBXN2B
		DNAJC18
		PTCH1
		CMTM6
		HYDIN
		M6PR
		CLASP2
		PCNX1
		ATF7IP
		DACH2
		PIAS2
		ZFP91
		JKAMP
		NFIB
		GSTT2B
		NLRP2
		ANKRD13C
		MICAL3
		PRLR
		MTMR2
		RAD51
		PDS5A
		DENND4C
		CDK19
		CUL4A
		NNT
		KSR2
		TMTC4
		TAPT1
		IRF8
		NLGN4Y
		FANCE
		CEP44
		MFSD14A
		PEX5L
		BCAT1
		RANBP2
		PGM3
		CNPY1
		KAT6B
		LMBR1
		SLC39A6
TargetScan miRDB	92	SALL1
		CHD1
		TSPAN7
		RAB38
		FAM160B1
		DUSP10
		SLC30A8
		EPC2
		FZD5
		ITPKB
		NUDC
		BCKDHA
		NCL
		ZNF532
		BRMS1L
		CA5B
		KDM2B
		MEF2C
		SLTM
		ATAD2B
		DCBLD2
		CHD6
		GRHL2
		ITGB6
		NAA50
		DUSP1
		COL4A3BP
		TMED5
		TMED2
		KHDRBS2
		MYRF
		SUMO2
		DCUN1D4
		TMEM260
		CNTNAP2
		MAP2
		RAB13
		PPAT
		C18orf25
		SOCS2
		KITLG
		UBE2V2
		PDHB
		DAAM1
		TTC7B
		PAK2
		PTGIS
		ARHGAP21
		SPPL3
		RHEB
		PHLDA1
		DHX15
		ARHGAP12
		SLC7A11
		PITPNM2
		SNX29
		MAPK1
		FAM76A
		LUC7L3
		HNF1B
		ELMSAN1
		HIST1H2BD
		RNF11
		MID1IP1
		TRIM23
		EXOC5
		PAIP2
		SRI
		BNIP2
		CDH2
		C1orf21
		PFN2
		SDC4
		RAB6B
		CSNK1D
		TAF4
		TFRC
		RSBN1L
		LIMK2
		FERMT2
		SLC7A5
		RAB3B
		FOXA1
		ELF2
		AP3D1
		MGAT4A
		ARID4A
		CRK
		SPCS2
		YAP1
		DUSP9
		VPS13B
miRWalk	7047	PNCK
		CLMP
		AACS
		ABCA3
		SLMAP
		FARP1
		HAUS2
		KCNMA1
		RALYL
		CCDC116
		BTG2
		APBB2
		BBOX1
		XDH
		GCSH
		H2AZ2
		KRTAP10-8
		GLT1D1
		VPS4A
		ABCB7
		ABCC6
		PDCL3
		LRRC41
		CLK4
		GFOD2
		CXCR4
		FRG2
		DECR1
		SLC25A3
		ACOT12
		RPS18
		TSPY1
		ZNF646
		ZAR1
		BRIX1
		SLC35G3
		LMAN1
		RAB1B
		LCORL
		SUMO1
		GP1BA
		TMC4
		MSL1
		OR7A10
		DDB1
		STYK1
		MYO9B
		EPB41L4B
		CNGB1
		EP300
		GPSM2
		CPXM2
		RDH10
		RTN1
		KLHL14
		HIC2
		UTY
		MON1B
		ZAR1L
		SLC2A5
		TRIB3
		DTNBP1
		DDX5
		C2orf49
		TRIM74
		ZNF446
		FAT4
		PARN
		SOD2
		HROB
		NUTM2B
		LOC93622
		CCDC97
		KCNK6
		CAPNS2
		AQP9
		GDA
		SEMA4D
		MREG
		HEPH
		MMS22L
		THRAP3
		OR9I1
		TOB2
		AK7
		ING3
		ADAM7
		OR2V2
		NINL
		GSTCD
		COPS7A
		GRM2
		SLC12A8
		SERPINA12
		TNS3
		KNDC1
		IGSF3
		SRPK1
		PCARE
		TMEM132E
		MED13L
		ZFYVE1
		MRPL1
		FFAR3
		SCYL3
		LY6K
		SORL1
		NFIA
		PTCD3
		ARL6IP1
		FIBCD1
		TCEANC2
		UBA1
		C20orf27
		RPS6KA5
		ATXN10
		LHFPL2
		DIP2A
		DHRS11
		CCL22
		CCDC34
		MINAR2
		STK25
		PTPN22
		ITGA3
		BRCA1
		SLC12A4
		RABGGTA
		UNC45B
		ZNF510
		BMP3
		LPAR4
		TMEM19
		LUZP1
		PRKCB
		EIF4G3
		SIGLEC8
		CD8B2
		CDK20
		NOL8
		TRIQK
		SLCO2B1
		SPEGNB
		SCYGR8
		PPP1R15B
		VKORC1
		LRGUK
		TEK
		TRPM6
		OR5D3P
		FOXK2
		PHF20
		EED
		COL1A1
		RNF32
		PDCD5
		GTPBP1
		ATL2
		AP1S2
		TXNDC8
		GAGE1
		PRAMEF13
		RNF103-CHMP3
		SUPT4H1
		PDCD4
		SRRM4
		FOXP3
		KRTAP10-4
		OR6B1
		GARS1
		CST7
		NUP42
		RAPGEF6
		RNF223
		ANO5
		WDR45
		OR6C1
		TBXT
		KCNC1
		ARHGEF9
		STARD5
		KRTAP5-2
		GBP7
		BORCS7
		MFF
		FAM98A
		VWA5A
		STK17A
		GFY
		NCOR2
		C2CD3
		SIAH3
		RIMBP3B
		CNGA3
		CHRAC1
		ZDHHC6
		MFSD8
		P3R3URF-PIK3R3
		CTDSP2
		ALX1
		CCNE1
		RMND5B
		DUSP4
		CCNY
		SSU72
		EXOSC7
		FOXM1
		TM4SF4
		SMUG1
		BUD31
		USP14
		MAOA
		FAM174A
		ZNF385B
		VAT1L
		BPIFB2
		FBXO31
		NR2E3
		ST8SIA4
		RFXAP
		H2BC21
		GMPR
		NRARP
		ING5
		F8A1
		HDAC7
		PLEKHG4
		PPP1R3D
		OR4A47
		ATXN7L3B
		TPM3
		SYT13
		EIF1
		F2RL1
		CETN3
		NTHL1
		POLR2B
		C17orf99
		RASA4B
		KLHL36
		MZB1
		ADH5
		SLC6A7
		TRAPPC9
		SHBG
		P2RX3
		DESI1
		LYZL4
		OOSP1
		SLC16A5
		MARF1
		GAS2L1
		KIAA0100
		PREP
		CHMP1B
		CRELD2
		MYH6
		MAP3K13
		KLHL30
		VAX2
		CPEB3
		SLC24A5
		BCL2
		SRSF11
		MMP16
		HCRTR2
		ARL13B
		KLHL41
		CAMTA1
		ORC1
		MYO15B
		ZNF239
		PTP4A2
		IL24
		SNX19
		ZNF284
		WDFY2
		METTL25
		SEC14L1
		MLF1
		DUSP5
		ID1
		THADA
		PIK3CB
		PRAMEF7
		OR4N5
		TBC1D17
		STPG1
		BIRC7
		A4GALT
		TOMM34
		ZNF35
		CARD8
		ADAM32
		FUS
		TOX3
		TF
		COG1
		FBXO24
		CHST11
		MMP15
		PWP2
		DNAH11
		TMEM225B
		ELAC2
		GSTM4
		ZSCAN5C
		CDC42BPA
		SEC23IP
		RGS4
		UQCRC1
		SNX6
		ZBTB11
		ADAM23
		CEP120
		B3GALT5
		NCDN
		SPTBN1
		RAG1
		PRR22
		TMEM104
		SRP72
		POMT1
		PTPN5
		MFN2
		MTX1
		NUCB1
		LRRC8A
		ARL16
		BRK1
		ARSH
		CAPN1
		NAA80
		FAM204A
		SNX25
		CHST6
		PCDH18
		SEPTIN4
		TLCD3B
		PPBP
		ZNF687
		ZBED1
		SLITRK4
		METTL21A
		MAPK10
		LOC102724023
		KDM2A
		USP32
		NUDT12
		KDM6A
		SLX1A
		LAMB4
		MAN2B1
		EML3
		SLC22A14
		AHCYL2
		LRRTM3
		KRT71
		CGA
		KDM4B
		ABCF2
		LRRC10
		GNG12
		TKTL1
		FGF1
		CHRNB2
		PRR27
		ASNSD1
		NFIL3
		TM6SF1
		CD53
		CAPN12
		COX10
		CIITA
		EPHA4
		FANCC
		ZNF70
		RP9
		FAM234A
		ARAP1
		CDH8
		KCNQ5
		AGPS
		RPUSD3
		MED14
		HP1BP3
		WASHC5
		IPO13
		TPBG
		TSN
		PRSS56
		LZTFL1
		KLHL7
		LTBR
		TDRKH
		CDHR5
		ANKLE2
		NBPF3
		ALDH1L2
		DOCK11
		CEP85
		NOP58
		PCSK6
		STAT5A
		PRR23D2
		SPRR2B
		WASHC3
		DNHD1
		TRIM49B
		CATIP
		ATF7-NPFF
		HCFC1
		NFYA
		AHI1
		KISS1R
		SLC3A1
		PBLD
		NCR2
		NADSYN1
		C2orf92
		FAM221B
		PTGER1
		KIF14
		SCN11A
		YIPF2
		OSGEP
		SMC6
		DUSP18
		OR4S1
		HK3
		PSMD5
		AHR
		LPIN3
		PTPRH
		PRPF3
		ATP6V1C1
		ATP10A
		SPATA19
		KCNA4
		PALM2AKAP2
		RBM6
		NMNAT2
		CYSTM1
		UBE2N
		PSMF1
		IL23R
		SPINK5
		NRF1
		CYP4A22
		H3C1
		LMO4
		KLKB1
		RBBP6
		SKAP2
		HP
		BTK
		TAGAP
		TRAF7
		PRND
		SYTL5
		MOB1B
		CLCA1
		PARG
		HAPLN4
		MICALL1
		GALR2
		ZNF667
		PTGES3L-AARSD1
		ZCCHC12
		TFEC
		CHRM4
		GPBP1L1
		RIC3
		DCX
		ART1
		KIN
		TBX21
		PLSCR4
		DUS4L
		TNFAIP6
		CASP5
		KCNK10
		ETFA
		FSTL5
		OTOA
		C20orf173
		PDAP1
		BRD4
		UPP2
		POLRMT
		CYP19A1
		DOK4
		MIA2
		ATP23
		NPFFR2
		HOXB5
		HRH2
		SCAMP3
		SOX9
		TTC13
		PRSS22
		PCDHGB4
		CENPJ
		OR56B4
		GPR158
		RDX
		CELSR3
		SLC34A3
		SLC4A5
		OAS1
		SVIL
		DCTN1
		FETUB
		TNKS2
		GRIP1
		MUC2
		IGSF9
		SEMA3G
		SPDYE13
		SLA
		R3HDM2
		PAQR3
		OSER1
		CCDC188
		NECAB2
		ATP2B2
		RGS20
		CMA1
		PTCRA
		HCRTR1
		SLC51B
		VWCE
		PSD2
		PAWR
		MTMR12
		PREX2
		ABCC12
		ESPNL
		LDLR
		ASTN2
		OR52K1
		PI15
		RER1
		PROSER2
		PMVK
		NUGGC
		TAB2
		GPATCH8
		DDI2
		EIF3D
		KIAA0930
		TNFAIP8L3
		HPS1
		KIF4A
		RNF7
		TANC2
		TFE3
		POLR3G
		DCT
		CSMD3
		KLHL28
		FBF1
		XKR9
		DNAJB4
		FBXL20
		FAM193A
		UGT1A8
		FAM120A
		PCDHGA10
		SH2B1
		LAMTOR3
		ENO4
		RBM7
		GPR135
		PIGG
		LGR5
		POLR1A
		TM9SF4
		ZNF264
		C1orf115
		HERC6
		USP9Y
		CD8A
		ISCU
		SUSD6
		LRP1B
		ZNF414
		JRK
		XPO4
		ARHGAP25
		DAND5
		CA9
		XIAP
		OTUD7A
		BDP1
		SPAG6
		KALRN
		GPR174
		OR8K3
		ATP6V0A2
		TCTA
		IFNAR1
		MKLN1
		KIAA0319L
		XKRX
		RAB11FIP4
		USH2A
		SUMF1
		NF1
		TAOK2
		NRAP
		GLIPR2
		YTHDC2
		PLRG1
		LRCOL1
		LYPD3
		BCL7A
		SPG7
		HOXA5
		NUP133
		IQANK1
		TPGS1
		FGF12
		KIAA0753
		GRPEL2
		GABRE
		MICA
		TRIM56
		HNRNPK
		PCDHGA5
		IL20RA
		BTBD9
		LOC84773
		NT5E
		FOXN2
		GCGR
		IL18
		NCK2
		SLC35B1
		IGFBP2
		NOTCH2
		FAM72D
		SULF2
		KLRG1
		ADD1
		ZNF136
		KDM6B
		FAM180B
		CLEC4M
		ACLY
		ASZ1
		FKBP5
		SMS
		VIRMA
		NUB1
		SRGAP2C
		OR51G2
		FBXO3
		DVL1
		STRN3
		SPDYE1
		MSS51
		CMKLR1
		GPR157
		TMOD2
		OR52A1
		MAB21L2
		DGKQ
		SCNN1B
		ZNF750
		SLC44A5
		NOL4L
		ALG9
		MCM5
		GPRIN2
		BTBD10
		MEGF11
		MELK
		ZNF681
		KCNK7
		CUL3
		PTP4A3
		HMBOX1
		PODXL
		C1QTNF2
		OR6S1
		MUC20
		SPINT4
		ZFHX2
		ARHGAP26
		ARSK
		NPNT
		RABL6
		DSC1
		PHF12
		KRTAP4-8
		ZNF536
		RAB44
		FOLR2
		STX5
		CD72
		TEKT2
		MAP3K6
		MAP6
		XRCC1
		VEGFA
		MAS1
		MAS1L
		PARVB
		MORC1
		APOL1
		PPP6R2
		SETBP1
		DMBX1
		NRSN1
		ZBTB41
		CDS2
		AHCTF1
		ZBTB7C
		ACTRT3
		ITGA2
		MME
		TEX26
		VAT1
		SENP3
		SHANK3
		KANK4
		CAVIN2
		MAN2C1
		COG8
		OR2A7
		TRMT2B
		ABHD16B
		SNRNP48
		MYC
		NRXN1
		WDR26
		KRT34
		AMER3
		SPTLC3
		TMEM207
		ULBP1
		DTWD2
		CPO
		UNKL
		AGBL1
		ZNF839
		SULT6B1
		C22orf23
		IL10RB
		DNASE1L1
		LCE1E
		NELL2
		OTUB2
		LOC124902436
		POU3F2
		MCAT
		ARID1B
		WNT10B
		BAIAP2L2
		SPNS1
		SPDYE8
		EPN1
		NLRP9
		VPS50
		MAGI1
		NIPA2
		MFSD14B
		LAMA3
		GPR160
		PJVK
		SLC14A2
		COCH
		SLC30A2
		SCGB1D2
		LZTS3
		SLC11A1
		SP4
		ICAM2
		AUH
		GSK3B
		KIF1B
		MOSMO
		KRTAP4-16
		TNFAIP3
		PIGT
		PCDHGA4
		FOXO1
		ADAMTS17
		KIF5C
		KLHDC2
		PANK3
		MATN4
		BLK
		GBP4
		GPM6A
		MAPK1IP1L
		PKP2
		CCDC28A
		TMEM205
		AMPD3
		OR13F1
		PIAS1
		ADCYAP1R1
		FBXO7
		TSEN54
		MMP1
		ST6GALNAC3
		CEP104
		GRAMD2A
		ZNF3
		NCOA6
		PPP4R1
		GCLC
		CBX2
		ZC3H14
		CNOT2
		MAN1A2
		SEC61A1
		FKTN
		UPF1
		WNT16
		ZNF75D
		RERGL
		TK2
		IL18RAP
		BLVRB
		DMAC2
		GTPBP2
		DPP6
		FHIP2A
		LOC107983987
		PRELID2
		MKKS
		RHBG
		GOLGA8J
		GRID1
		BANF1
		UBE2QL1
		SRL
		ADAD1
		SLC22A3
		EFR3B
		TRPV1
		ACER3
		SLC25A15
		ADAMTS12
		PLPPR5
		ZNF287
		DAAM2
		AVL9
		RFK
		MAGEA10
		TCTN3
		OR2AG1
		WFS1
		DNAJB11
		PROC
		PLXNA4
		GBA2
		KRTAP5-11
		SLC22A5
		GRIN3A
		FMNL1
		SYN2
		ADGRG1
		GRAMD1C
		ADGRF5
		ANKRD65
		ZDHHC17
		ARMCX3
		ITGA10
		CDK18
		QSOX2
		ACSM6
		KDM4A
		URB2
		PHAX
		MCF2L
		STK24
		ACSS3
		GCSAM
		SPEG
		AAAS
		DCDC1
		MTF2
		DGCR8
		GSR
		PAQR7
		CACNA1C
		FAM20B
		FIG4
		TMCO6
		IGHMBP2
		MINDY4B
		DCTN4
		AMPH
		INTS7
		CCL11
		CST4
		ASB4
		PAM
		DCST1
		OBSL1
		CFAP47
		SLC23A1
		RBM4B
		MRM2
		THAP4
		ZNF84
		CD1B
		CITED2
		SLC39A4
		BMF
		STARD8
		GRAMD1B
		PCED1B
		NKAIN1
		HTR1A
		CCDC103
		FBXO34
		FSD2
		TMEM255B
		SIGLEC15
		ABHD5
		TMBIM1
		ADGRE5
		PRAMEF14
		HEATR5A
		EXOC3L4
		TRMT1
		KMT2D
		ZDHHC1
		LRRC32
		ZNF385C
		SCYGR7
		HTR4
		CRHR1
		MRAS
		SLC35F5
		CCL18
		ATP2C2
		LMNB1
		TEX46
		TELO2
		KRTAP1-3
		PCDHB14
		CD276
		KIAA0408
		SHE
		KRT80
		IFIT1B
		SLC10A1
		DNAH7
		DUSP28
		CSNK1E
		ANO4
		BRCA2
		SRP14
		KCNQ4
		GIPC2
		PIK3C2B
		SPDYE18
		LCE1A
		CCDC117
		C6orf89
		FAM8A1
		ANKMY1
		C7orf50
		BBS9
		UNC119B
		USP15
		SLC12A3
		C9orf72
		ZDHHC7
		ZPR1
		RNF31
		ENTPD6
		SLC44A3
		UBN1
		SLC5A7
		SLC31A1
		EXD1
		PLA2G12B
		ACY1
		OR4K15
		IFT172
		GFOD1
		CTNNA1
		GPR20
		CNTD1
		IRAK2
		FOXN3
		TXLNG
		NTRK2
		TMEM182
		TAS2R4
		KIAA0513
		CYRIA
		SH3TC2
		DHH
		PXMP4
		ANXA10
		RNF167
		OR5K4
		FAM171B
		PRPH2
		DCAF4
		DXO
		LCLAT1
		PDLIM1
		OR8H1
		CHD7
		PSMB11
		CLIC4
		EFL1
		LRP1
		RXFP4
		ANKH
		SHQ1
		THUMPD3
		MOV10L1
		ZNF16
		RAD9B
		SLC6A1
		SAMHD1
		ARL17B
		ATP13A2
		SERTAD4
		KRT4
		TSPY2
		PAX6
		TRIM4
		CDON
		SERPINI1
		MMP14
		AK8
		HDHD3
		TMEM38A
		POU4F3
		SNX18
		MDM2
		TDRD3
		CALHM1
		KLHDC3
		OR2C1
		IPPK
		KLHL15
		ABCA6
		LHX4
		GALR3
		RAB2B
		GNAI1
		EGFR
		GOLGA6B
		ZDHHC3
		IZUMO1
		SESN1
		FBXO9
		SLC10A6
		PTPRQ
		GBE1
		RASGEF1B
		ACOT11
		BBOF1
		MAPKAPK3
		GARIN3
		AFAP1
		CHML
		ITPRID2
		BCR
		MSRB2
		CAPN2
		CYSLTR1
		PUS3
		DRICH1
		DZIP1
		SEC22C
		SLC49A4
		GPR161
		LRFN1
		CFAP54
		NKX3-1
		CCNB2
		ZNF10
		EMC10
		NR4A1
		TRIM17
		OOSP4A
		DNPEP
		PURA
		TMEM196
		ERBB2
		ABCB9
		LOC102723996
		FANCM
		LNPK
		NEO1
		MELTF
		MYT1L
		SRGAP2B
		UPB1
		DHX38
		CNMD
		CLDN14
		ABCF1
		RBSN
		ZHX2
		FCF1
		LRRC49
		CD28
		APOOL
		DIABLO
		SMARCA4
		RPS6KA4
		ARMC9
		TPSB2
		MCOLN3
		SLITRK3
		TGFBRAP1
		CENPW
		CNTN1
		FAHD2A
		ZNRF3
		ZNF211
		ZBTB21
		BBS4
		PRR20B
		TMEM181
		MINPP1
		SPDYE21
		AKR1D1
		CLPTM1L
		EML4
		TTL
		DNAI7
		TTC39B
		PRPF8
		OR10H5
		TMC5
		ADGRG2
		PLEKHB2
		RPL28
		RTRAF
		IPCEF1
		C2orf72
		LRRC70
		BIN2
		TMEM50B
		UBOX5
		HM13
		C2orf80
		DBNDD1
		TBL1XR1
		SZT2
		KLF17
		ARHGAP29
		DNAJC5B
		CELA2B
		FBLN2
		BORCS6
		EIF3J
		PPP2R2A
		ZNF541
		SLC66A1
		ROBO4
		BCAT2
		MFN1
		RTCA
		C5AR2
		NRG3
		CPEB4
		F10
		SNX11
		TRIM49C
		TMEM39B
		LITAFD
		ACSL1
		ABCC5
		H2AX
		HCFC2
		PTPRG
		PLEKHG5
		SNAPC5
		MOCOS
		PRDM10
		ZNF433
		CMTR1
		TXNRD1
		TRMO
		LY6G6F
		TNFRSF21
		TMPRSS7
		PLAC1
		FAM156A
		SPATA18
		KLHL18
		SLC6A8
		CALCR
		TBX3
		CHRFAM7A
		CRIP2
		BTBD11
		DCAF4L2
		ERBIN
		MAP3K12
		SCIMP
		PAAF1
		CCT3
		SLC3A2
		SLC5A10
		RAD50
		PIWIL2
		SYNE1
		MBTPS2
		CMTM4
		MVK
		RBM5
		KHDC4
		TSPYL1
		PSMD10
		IRAG1
		KRTAP5-3
		WDR44
		CRELD1
		SNCG
		CHEK2
		RASGRP3
		GCN1
		WDR27
		CD247
		NEURL1
		MED21
		SYT11
		TGS1
		OIT3
		BTBD18
		PKHD1L1
		OR2A25
		HTRA1
		PDZD2
		SPTBN2
		TOMM70
		CEP192
		KLHL31
		SLC26A2
		OTOP3
		KIAA0895
		CHST12
		P2RY10
		PRAMEF6
		STAU1
		CRB3
		ATXN1L
		EOLA1
		CHMP1A
		LRSAM1
		APOC2
		VMO1
		SLC9A4
		PEDS1
		PTPN6
		PWP1
		HADHB
		ADAR
		MTO1
		MPIG6B
		BAHD1
		P2RX1
		ILDR1
		SLC15A3
		HBM
		GRIK3
		GAS2
		GRXCR1
		CACNB2
		NUMB
		MIDEAS
		MAP3K4
		FSIP2
		PSKH1
		NSFL1C
		PDHX
		MED15
		GNG11
		MTA1
		TBC1D32
		CASR
		CLCN3
		MTPN
		CANT1
		XRN1
		GPAM
		RHOJ
		ESYT2
		INTS13
		GNG7
		SLAMF7
		VSTM2A
		TENT2
		PGR
		GPR84
		GRK4
		PPP2CA
		LRP12
		SEC14L2
		ODC1
		MBNL3
		SDC3
		ADORA2B
		ZBTB8B
		MC3R
		TMEM218
		SEPTIN3
		ZFYVE16
		RPUSD2
		SYNJ2BP
		MECOM
		POTEM
		POLE
		TSPEAR
		THRA
		SYBU
		TBC1D22A
		HIP1R
		FILIP1L
		PDE4DIP
		LOC105371267
		RSPH10B
		COL4A6
		CATSPERB
		ESRP1
		DGKA
		TSPAN18
		CXCL10
		SLC35G2
		TRPM3
		STK32B
		PLG
		RAP2A
		FECH
		ASB14
		TACR3
		GDPD2
		SLC7A7
		NEURL4
		KIF1A
		VCAN
		SLFN11
		SYDE1
		CYP27C1
		MED12L
		LEKR1
		DNAH8
		PANK2
		NHS
		TAF8
		TM9SF3
		RNF139
		BCL7B
		MAN2B2
		SHPK
		PCDHGA11
		RNH1
		PPP6R3
		CCDC163
		NUDT13
		LRRIQ1
		CDH7
		GPR150
		ALKBH5
		CCDC157
		SHANK2
		TMEM41A
		LRRC18
		PRR20A
		CLIP3
		MAP4K2
		CHIC1
		ACAP2
		FGF13
		PGPEP1L
		SULF1
		PRDM5
		SLC39A10
		PDIA6
		CDC23
		GUCD1
		TAB3
		ILDR2
		CYBC1
		MARCKSL1
		RAB11FIP5
		ZNF496
		KCTD8
		CHCHD6
		TRAF3IP3
		FTCDNL1
		SPIN3
		CLEC2D
		PLPP1
		LSR
		MIS12
		UNC5D
		CUL7
		CD8B
		DIO1
		TGM4
		CD84
		FAM214B
		ZNF830
		IMPA1
		SH3BP1
		FAT1
		ISLR2
		PATJ
		B3GNTL1
		ZNF660
		MGAT3
		NCBP3
		KLHL42
		ERMN
		MBP
[truncated: 5,974 more rows]
